# Supplementary material for: Quantification of Shared Air: A Social and Environmental Determinant of Airborne Disease Transmission
Source: PLoS One. 2014 Sep 2;9(9):e106622. doi: 10.1371/journal.pone.0106622 (PMC4152288; doi:10.1371/journal.pone.0106622)
Supplement: Data file S1 — Rebreathed air volume data. (CSV) [file pone.0106622.s001.csv]

UniqueID	ParticipantID	CountOfRecords	Age	Gender	Studying	StudyingLevel	Working	WorkingType	PeopleLiveWith	PeopleShareBedroom	TypeOfHouse	CookHeatWithFlame	HadTB	DateOfTB	Group	StartDate	TotalRebreathed	TransportRebreathed	OwnHouseRebreathed	OtherhouseholdRebreathed	AllHouseRebreathed	WorkSchoolRebreathed	OtherPlaceRebreathed
P00037_130123	37	1164	19	F	Yes	Secondary school (High school)	No, I'm unemployed		4	0	Shack	Yes	No		SummerYouth	23-Jan-13	177.4588863		91.55601774	18.82796788	110.3839856	61.74402907	5.330871579
P00046_130205	46	1227	14	F	Yes	Secondary school (High school)	No, I'm unemployed		3	0	Shack	No	No		SummerYouth	05-Feb-13	22.29026875		8.343989474	0.52960401	8.873593484	13.13167527	0.285
P00048_130207	48	1308	17	F	Yes	Secondary school (High school)	No, I'm unemployed		5	1	House	No	No		SummerYouth	07-Feb-13	60.79010835	2.651819247	28.20206316		28.20206316	29.93622595
P00049_130206	49	1345	17	F	Yes	Secondary school (High school)	No, I'm unemployed		1	1	Shack	No	No		SummerYouth	06-Feb-13	42.31877528	6.341121392	4.762694737	1.032360902	5.795055639	28.14196667	2.040631579
P00045_130204	45	1379	16	M	Yes	Secondary school (High school)	No, I'm unemployed		4	0	Shack	No	No		SummerYouth	04-Feb-13	56.23663675		15.49770358		15.49770358	36.45700342	4.281929751
P00042_130128	42	1154	17	F	Yes	Secondary school (High school)	No, I'm unemployed		8	3	House	No	No		SummerYouth	28-Jan-13	129.8779516	4.640010258	46.03581184	22.6922671	68.72807895	55.52683376	0.983028624
P00041_130129	41	1229	19	M	Yes	Secondary school (High school)	No, I'm unemployed		2	0	Shack	No	No		SummerYouth	29-Jan-13	34.4095491		6.277192983	0.661444444	6.938637427	14.27985972	13.19105195
P00051_130212	51	1335	18	M	Yes	Secondary school (High school)	No, I'm unemployed		4	0	House	No	No		SummerYouth	12-Feb-13	55.10035264		3.837881704	0.365093985	4.202975689	49.48290459	1.414472359
P00052_130211	52	1419	18	M	Yes	Secondary school (High school)	No, I'm unemployed		4	4	Shack	No	No		SummerYouth	11-Feb-13	73.73128949		14.31929825	7.268763158	21.5880614	29.32378519	22.8194429
P00041_130128	41	1430	19	M	Yes	Secondary school (High school)	No, I'm unemployed		2	0	Shack	No	No		SummerYouth	28-Jan-13	57.75274614		11.85912394	1.627315789	13.48643973	32.16234328	12.10396313
P00040_130129	40	1114	16	F	Yes	Secondary school (High school)	No, I'm unemployed		4	3	Shack	No	No		SummerYouth	29-Jan-13	37.89034386		31.29322105		31.29322105	6.354260234	0.242862573
P00053_130211	53	1111	17	M	Yes	Secondary school (High school)	No, I'm unemployed		4	1	House	No	No		SummerYouth	11-Feb-13	103.43219		54.18431579	1.704757895	55.88907368	45.64932413	1.893792223
P00039_130123	39	1107	19	F	Yes	Secondary school (High school)	No, I'm unemployed		3	2	Shack	No	No		SummerYouth	23-Jan-13	61.34485386		15.64661403	4.754101337	20.40071537	40.84943674	0.094701754
P00046_130204	46	1426	14	F	Yes	Secondary school (High school)	No, I'm unemployed		3	0	Shack	No	No		SummerYouth	04-Feb-13	32.56212823		7.898701755	2.527445614	10.42614737	21.09155981	1.044421053
P00038_130123	38	1420	18	M	Yes	Secondary school (High school)	No, I'm unemployed		1	0	Shack	No	No		SummerYouth	23-Jan-13	62.18615841		13.64267602	4.06746391	17.71013993	43.64655245	0.829466029
P00059_130225	59	1285	15	M	Yes	Secondary school (High school)	No, I'm unemployed		6	0	House	No	No		SummerYouth	25-Feb-13	108.4895563		88.29308603	7.094799539	95.38788556	13.10167072
P00082_130325	82	1312	14	M	Yes	Primary school	No, I'm unemployed		4	2	House	No	No		SummerYouth	25-Mar-13	118.0626877		30.63287342	1.403903509	32.03677693	84.65742849	1.368482297
P00080_130325	80	1329	13	M	Yes	Primary school	No, I'm unemployed		5	0	House	No	No		SummerYouth	25-Mar-13	83.00807143		6.694864173	0.893270175	7.588134348	75.13796137	0.281975709
P00072_130318	72	1334	18	F	Yes	Secondary school (High school)	No, I'm unemployed		3	1	Shack	No	No		SummerYouth	18-Mar-13	62.99945048		16.94252632	1.367750877	18.31027719	43.21650918	1.472664108
P00071_130318	71	1248	12	M	Yes	Secondary school (High school)	No, I'm unemployed		2	1	Shack	No	No		SummerYouth	18-Mar-13	80.34894869		43.51343158	0.225964912	43.73939649	33.2889943	3.320557895
P00055_130220	55	1387	15	M	Yes	Secondary school (High school)	No, I'm unemployed		1	0	House	No	No		SummerYouth	20-Feb-13	60.02752227		5.647157895		5.647157895	54.38036437
P00060_130225	60	1346	14	M	Yes	Secondary school (High school)	No, I'm unemployed		3	3	Shack	No	No		SummerYouth	25-Feb-13	70.47083021		35.02234737	0.228761722	35.25110909	34.77586466	0.443856459
P00045_130205	45	1275	16	M	Yes	Secondary school (High school)	No, I'm unemployed		4	0	Shack	No	No		SummerYouth	05-Feb-13	48.30967818		7.025560462		7.025560462	37.8488245	3.43529322
P00058_130220	58	1438	14	M	Yes	Secondary school (High school)	No, I'm unemployed		4	0	Shack	No	No		SummerYouth	20-Feb-13	68.93736842		64.78093333	4.145824561	68.92675789		0.010610526
P00057_130220	57	1278	13	M	Yes	Secondary school (High school)	No, I'm unemployed		2	2	Shack	No	No		SummerYouth	20-Feb-13	63.39311576		39.11110526	7.554063994	46.66516926	16.64991142	0.078035088
P00035_130123	35	1251	18	F	Yes	Secondary school (High school)	No, I'm unemployed		7	1	House	No	No		SummerYouth	23-Jan-13	227.0496818		188.3521759	7.674347952	196.0265239	30.29454545	0.72861244
P00035_130124	35	1229	18	F	Yes	Secondary school (High school)	No, I'm unemployed		7	1	House	No	No		SummerYouth	24-Jan-13	182.7503734		148.6662026	13.92947632	162.5956789	19.86717703	0.287517384
P00036_130123	36	1434	18	F	Yes	Secondary school (High school)	No, I'm unemployed		4	2	Shack	No	No		SummerYouth	23-Jan-13	38.23731796		25.14353099	0.856593985	26.00012498	11.98536341	0.251829574
P00115_130921	115	1102	18	F	Yes	Secondary school (High school)	No, I'm unemployed		3	1	Shack	No	No		WinterYouthWeekend	21-Sep-13	46.06110526		37.16355263	8.897552631	46.06110526
P00110_131005	110	1439	16	F	Yes	Secondary school (High school)	No, I'm unemployed		4	0	Shack	No	No		WinterYouthWeekend	05-Oct-13	106.7866734	3.228294737	70.73128772	31.66142081	102.3927085		1.165670175
P00110_131004	110	1439	16	F	Yes	Secondary school (High school)	No, I'm unemployed		4	0	Shack	No	No		WinterYouthWeekend	04-Oct-13	72.20185254	6.737368421	55.75742331	0.547649123	56.30507243		9.159411691
P00115_130920	115	1439	18	F	Yes	Secondary school (High school)	No, I'm unemployed		3	1	Shack	No	No		WinterYouthWeekend	20-Sep-13	42.00614348	3.885550498	24.33573684	13.78485614	38.12059298
P00112_131005	112	1440	19	F	Yes	Secondary school (High school)	No, I'm unemployed		1	1	Shack	No	Yes	01-Jan-99	WinterYouthWeekend	05-Oct-13	2.160122807		0.018789474	1.786105263	1.804894737		0.35522807
P00133_131004	133	1439	14	F	Yes	Secondary school (High school)	No, I'm unemployed		2	0	House	No	No		WinterYouthWeekend	04-Oct-13	30.73643629	4.315065789	19.89498246	1.671957895	21.56694035		4.854430153
P00122_130920	122	1439	18	M	Yes	Secondary school (High school)	No, I'm unemployed		1	1	Shack	No	No		WinterYouthWeekend	20-Sep-13	185.3250409		170.969397	1.116631579	172.0860286		13.23901228
P00133_131005	133	1440	14	F	Yes	Secondary school (High school)	No, I'm unemployed		2	0	House	No	No		WinterYouthWeekend	05-Oct-13	40.29647368		37.3177193	2.605385965	39.92310526		0.373368421
P00128_130928	128	1439	19	F	Yes	Secondary school (High school)	No, I'm unemployed		3	2	Shack	No	No		WinterYouthWeekend	28-Sep-13	38.39756316		27.06652632	7.305431579	34.37195789		4.025605263
P00128_130927	128	1439	19	F	Yes	Secondary school (High school)	No, I'm unemployed		3	2	Shack	No	No		WinterYouthWeekend	27-Sep-13	25.89335439		14.5022807		14.5022807		11.39107368
P00127_130928	127	1439	20	F	Yes	Secondary school (High school)	No, I'm unemployed		1	1	House	No	Yes	01-Jan-94	WinterYouthWeekend	28-Sep-13	253.2075915	3.845116541	223.7012632	16.78822932	240.4894925		8.872982456
P00126_130921	126	1440	19	F	Yes	Secondary school (High school)	No, I'm unemployed		2	2	Shack	No	No		WinterYouthWeekend	21-Sep-13	33.3844067		28.07757895	4.981842105	33.05942105		0.324985646
P00126_130920	126	1396	19	F	Yes	Secondary school (High school)	No, I'm unemployed		2	2	Shack	No	No		WinterYouthWeekend	20-Sep-13	41.22607719		40.0077193	1.218357895	41.22607719
P00122_130921	122	1440	18	M	Yes	Secondary school (High school)	No, I'm unemployed		1	1	Shack	No	No		WinterYouthWeekend	21-Sep-13	77.58617744		56.93542055	20.498599	77.43401955		0.152157895
P00127_130927	127	1439	20	F	Yes	Secondary school (High school)	No, I'm unemployed		1	1	House	No	Yes	01-Jan-94	WinterYouthWeekend	27-Sep-13	244.2653557		212.3326316	11.74740351	224.0800351		20.1853206
P00017_120912	17	1207	17	F	Yes	Secondary school (High school)	No, I'm unemployed		5	4	Shack	Yes	No		WinterYouth	12-Sep-12	172.846981		50.81206819	1.92625	52.73831819	86.49731267	33.61135011
P00092_130528	92	1282	13	M	Yes	Secondary school (High school)	No, I'm unemployed		2	0	Shack	No	No		WinterYouth	28-May-13	14.39724823		11.94364912	0.169657895	12.11330702	0.602105263	1.681835954
P00091_130529	91	1245	14	M	Yes	Secondary school (High school)	No, I'm unemployed		4	0	House	No	No		WinterYouth	29-May-13	134.2641076	9.397588754	78.17877193		78.17877193	46.5898522	0.097894737
P00091_130528	91	1348	14	M	Yes	Secondary school (High school)	No, I'm unemployed		4	0	House	No	No		WinterYouth	28-May-13	92.95255214	8.561343407	46.93355263		46.93355263	36.48682904	0.970827068
P00090_130529	90	1415	13	M	Yes	Secondary school (High school)	No, I'm unemployed		3	0	Shack	No	No		WinterYouth	29-May-13	35.71724987		22.00323509	1.338280702	23.34151579	11.96607118	0.409662907
P00090_130528	90	1436	13	M	Yes	Secondary school (High school)	No, I'm unemployed		3	0	Shack	No	No		WinterYouth	28-May-13	48.8661498		30.46560501	0.562350877	31.02795589	17.74829917	0.089894737
P00087_130528	87	1440	14	M	Yes	Secondary school (High school)	No, I'm unemployed		4	0	House	No	No		WinterYouth	28-May-13	277.11744		224.6063684	1.183105263	225.7894737		51.3279663
P00087_130527	87	1439	14	M	Yes	Secondary school (High school)	No, I'm unemployed		4	0	House	No	No		WinterYouth	27-May-13	177.87731		111.4794842		111.4794842	66.06425036	0.333575439
P00008_120724	8	1303	18	F	Yes	Secondary school (High school)	No, I'm unemployed		3	3	Shack	No			WinterYouth	24-Jul-12	217.1699736		85.51482004	3.677495614	89.19231566	114.512278	13.46537993
P00017_120913	17	1308	17	F	Yes	Secondary school (High school)	No, I'm unemployed		5	4	Shack	Yes	No		WinterYouth	13-Sep-12	123.8525232		94.19280448	1.233719298	95.42652377	28.42599944
P00009_120724	9	1312	18	F	Yes	Secondary school (High school)	No, I'm unemployed		6	2	House	No			WinterYouth	24-Jul-12	143.515329		41.81692821		41.81692821	96.79297184	4.905428993
P00108_130729	108	1370	19	F	Yes	Secondary school (High school)	No, I'm unemployed		4	2	Shack	No	No		WinterYouth	29-Jul-13	129.3335345		48.8404	0.821914787	49.66231479	79.16981619	0.501403509
P00092_130529	92	1288	13	M	Yes	Secondary school (High school)	No, I'm unemployed		2	0	Shack	No	No		WinterYouth	29-May-13	44.1916201		26.39817544	0.470158396	26.86833383	17.32328627
P00021_120912	21	1355	14	M	Yes	Secondary school (High school)	No, I'm unemployed		3	3	Shack	No	No		WinterYouth	12-Sep-12	160.6134483		31.20655465	4.144925877	35.35148052	123.1146008	2.147366959
P00021_120913	21	1120	14	M	Yes	Secondary school (High school)	No, I'm unemployed		3	3	Shack	No	No		WinterYouth	13-Sep-12	84.22532676		22.76360285	3.592	26.35560285	57.8697239
P00022_120920	22	1194	17	F	Yes	Secondary school (High school)	Yes	Part-time	5	2	Shack	No	No		WinterYouth	20-Sep-12	191.1813595		125.3835622	5.300959298	130.6845215	58.10343018	2.393407895
P00024_120920	24	1307	16	F	Yes	Secondary school (High school)	No, I'm unemployed		5	2	Shack	No	Yes	11-Dec-07	WinterYouth	20-Sep-12	127.7603118		21.91666055	23.88519614	45.80185669	77.13663158	4.821823559
P00008_120725	8	1180	18	F	Yes	Secondary school (High school)	No, I'm unemployed		3	3	Shack	No			WinterYouth	25-Jul-12	189.3893462		66.41666477	7.844965413	74.26163018	109.4985901	5.629125919
P00132_130819	132	1440	17	F	Yes	Secondary school (High school)	No, I'm unemployed		3	1	Shack	No	No		WinterYouth	19-Aug-13	166.5144627		81.16647368	0.037533835	81.20400752	84.53210928	0.778345865
P00125_130812	125	1440	19	M	Yes	Secondary school (High school)	No, I'm unemployed		1	1	Shack	No	No		WinterYouth	12-Aug-13	254.8598832		62.36973684	55.14772823	117.5174651	124.8598918	12.48252632
P00125_130813	125	1414	19	M	Yes	Secondary school (High school)	No, I'm unemployed		1	1	Shack	No	No		WinterYouth	13-Aug-13	165.0091005		85.41768421	4.897736842	90.31542105	74.69367946
P00126_130813	126	1438	19	F	Yes	Secondary school (High school)	No, I'm unemployed		2	2	Shack	No	No		WinterYouth	13-Aug-13	213.7500038		33.43160526	0.508526316	33.94013158	179.8098722
P00126_130814	126	1433	19	F	Yes	Secondary school (High school)	No, I'm unemployed		2	2	Shack	No	No		WinterYouth	14-Aug-13	137.0538821		16.99912281	1.842189474	18.84131228	118.2125699
P00127_130813	127	1440	20	F	Yes	Secondary school (High school)	No, I'm unemployed		1	1	House	No	Yes	01-Jan-94	WinterYouth	13-Aug-13	242.9290095		150.0455789	1.640368421	151.6859474	91.24306212
P00127_130814	127	1424	20	F	Yes	Secondary school (High school)	No, I'm unemployed		1	1	House	No	Yes	01-Jan-94	WinterYouth	14-Aug-13	191.3446016		73.91989474	1.546478195	75.46637293	115.8782287
P00128_130814	128	1439	19	F	Yes	Secondary school (High school)	No, I'm unemployed		3	2	Shack	No	No		WinterYouth	14-Aug-13	107.6646978		4.594491228	0.242105263	4.836596491	102.8281013
P00129_130814	129	1439	17	M	Yes	Secondary school (High school)	No, I'm unemployed		3	2	Shack	No	No		WinterYouth	14-Aug-13	111.6347062		104.6933474	6.620210526	111.3135579		0.321148325
P00129_130815	129	1370	17	M	Yes	Secondary school (High school)	No, I'm unemployed		3	2	Shack	No	No		WinterYouth	15-Aug-13	82.61793139		25.33474386	0.450045113	25.78478897	38.85887926	17.97426316
P00106_130729	106	1439	13	F	Yes	Primary school	No, I'm unemployed		6	4	Shack	No	No		WinterYouth	29-Jul-13	128.4796003		93.17072281		93.17072281	34.99971957	0.309157895
P00131_130814	131	1439	19	M	Yes	Secondary school (High school)	No, I'm unemployed		2	0	Shack	No	No		WinterYouth	14-Aug-13	179.3162509		35.33234085		35.33234085	143.7787372	0.205172932
P00121_130806	121	1387	15	M	Yes	Secondary school (High school)	No, I'm unemployed		2	1	Shack	No	No		WinterYouth	06-Aug-13	149.4638506		24.24785965	2.463512281	26.71137193	122.7524786
P00132_130820	132	1438	17	F	Yes	Secondary school (High school)	No, I'm unemployed		3	1	Shack	No	No		WinterYouth	20-Aug-13	184.0131817		74.36368421	1.209368421	75.57305263	108.4401291
P00133_130819	133	1416	14	F	Yes	Secondary school (High school)	No, I'm unemployed		2	0	House	No	No		WinterYouth	19-Aug-13	53.52157962		5.92648939	19.25808772	25.18457711	26.91981287	1.417189641
P00133_130820	133	1438	14	F	Yes	Secondary school (High school)	No, I'm unemployed		2	0	House	No	No		WinterYouth	20-Aug-13	47.77840347		11.3185614	3.395642439	14.71420384	33.06419963
P00133_130821	133	1439	14	F	Yes	Secondary school (High school)	No, I'm unemployed		2	0	House	No	No		WinterYouth	21-Aug-13	110.3863834		10.79452632	2.348052632	13.14257895	97.24380446
P00136_130820	136	1433	19	F	No		No, I'm unemployed		2	0	House	No	No		WinterYouth	20-Aug-13	183.5613212		121.2992632	2.191915205	123.4911784		60.07014286
P00136_130821	136	1101	19	F	No		No, I'm unemployed		2	0	House	No	No		WinterYouth	21-Aug-13	126.6195489		126.3789474		126.3789474		0.240601504
P00138_130820	138	1438	16	F	Yes	Secondary school (High school)	No, I'm unemployed		4	4	Shack	No	No		WinterYouth	20-Aug-13	284.3991662		34.15579298	8.328568421	42.4843614	219.7980575	22.11674737
P00138_130821	138	1385	16	F	Yes	Secondary school (High school)	No, I'm unemployed		4	4	Shack	No	No		WinterYouth	21-Aug-13	265.2722852		60.81687168	2.127859649	62.94473133	201.11201	1.21554386
P00139_130820	139	1436	13	M	Yes	Secondary school (High school)	No, I'm unemployed		5	1	Shack	No	No		WinterYouth	20-Aug-13	134.9746063		61.78165313	1.620421053	63.40207419	71.55340936	0.019122807
P00130_130814	130	1441	18	F	Yes	Secondary school (High school)	No, I'm unemployed		4	2	Shack	No	No		WinterYouth	14-Aug-13	217.6761346		94.54210927	24.81564035	119.3577496	98.31838497
P00110_130731	110	1440	16	F	Yes	Secondary school (High school)	No, I'm unemployed		4	0	Shack	No	No		WinterYouth	31-Jul-13	61.29481483		26.466	11.88715789	38.35315789	20.65221454	2.289442394
P00095_130722	95	1338	18	F	Yes	Secondary school (High school)	No, I'm unemployed		4	2	Shack	No	No		WinterYouth	22-Jul-13	102.3153708		24.09285614		24.09285614	73.37483042	4.847684211
P00095_130723	95	1440	18	F	Yes	Secondary school (High school)	No, I'm unemployed		4	2	Shack	No	No		WinterYouth	23-Jul-13	131.8881613		18.80980702	0.547087719	19.35689474	111.0709887	1.460277789
P00098_130723	98	1439	13	F	Yes	Secondary school (High school)	No, I'm unemployed		4	3	Shack	No	No		WinterYouth	23-Jul-13	178.3125204		47.68771679	0.095614035	47.78333083	130.4635053	0.065684211
P00105_130722	105	1439	18	F	No		No, I'm unemployed		4	1	House	No	No		WinterYouth	22-Jul-13	325.639395		269.4941193	0.494210526	269.9883298	55.62900203	0.022063158
P00105_130723	105	1434	18	F	No		No, I'm unemployed		4	1	House	No	No		WinterYouth	23-Jul-13	550.1223977		384.1194737	10.94077193	395.0602456	155.062152
P00006_120724	6	1418	20	M	Yes	Secondary school (High school)	No, I'm unemployed		6	1	Shack	No			WinterYouth	24-Jul-12	162.3406164		16.87327944	14.96121162	31.83449107	122.2216187	8.284506579
P00106_130730	106	1414	13	F	Yes	Primary school	No, I'm unemployed		6	4	Shack	No	No		WinterYouth	30-Jul-13	73.58374484		41.86812632	0.237894737	42.10602105	30.73599446	0.741729323
P00139_130821	139	1431	13	M	Yes	Secondary school (High school)	No, I'm unemployed		5	1	Shack	No	No		WinterYouth	21-Aug-13	180.2063792		79.76254862	0.310535088	80.07308371	80.73872191	19.39457361
P00108_130730	108	1346	19	F	Yes	Secondary school (High school)	No, I'm unemployed		4	2	Shack	No	No		WinterYouth	30-Jul-13	145.2454927		57.44852281	2.207578947	59.65610175	85.58939098
P00122_130813	122	1440	18	M	Yes	Secondary school (High school)	No, I'm unemployed		1	1	Shack	No	No		WinterYouth	13-Aug-13	40.85128482		26.64336842	1.081754386	27.72512281	11.42785819	1.698303824
P00109_130730	109	1371	20	F	Yes	Secondary school (High school)	No, I'm unemployed		2	2	Shack	No	No		WinterYouth	30-Jul-13	53.0640246	10.3259963	34.35747368	8.380554612	42.7380283
P00122_130812	122	1439	18	M	Yes	Secondary school (High school)	No, I'm unemployed		1	1	Shack	No	No		WinterYouth	12-Aug-13	114.8591098		16.19635789	6.877578947	23.07393684	83.12702411	8.65814882
P00112_130731	112	1440	19	F	Yes	Secondary school (High school)	No, I'm unemployed		1	1	Shack	No	Yes	01-Jan-99	WinterYouth	31-Jul-13	42.81060977		25.69707368		25.69707368	16.95966048	0.153875598
P00113_130731	113	1439	19	F	Yes	Secondary school (High school)	No, I'm unemployed		3	1	Shack	No	No		WinterYouth	31-Jul-13	120.1542692		9.498210526		9.498210526	110.4279534	0.228105263
P00114_130805	114	1440	17	F	Yes	Secondary school (High school)	No, I'm unemployed		6	0	Shack	No	No		WinterYouth	05-Aug-13	56.46232821		14.7379193	1.278273684	16.01619298	39.5971051	0.849030134
P00115_130805	115	1440	18	F	Yes	Secondary school (High school)	No, I'm unemployed		3	1	Shack	No	No		WinterYouth	05-Aug-13	54.92694425		21.03480702	4.615115789	25.64992281	28.85821442	0.418807018
P00115_130806	115	1408	18	F	Yes	Secondary school (High school)	No, I'm unemployed		3	1	Shack	No	No		WinterYouth	06-Aug-13	95.91512068	5.784220551	16.08538596	4.769178947	20.85456491	69.27633522
P00116_130805	116	1440	17	F	Yes	Secondary school (High school)	No, I'm unemployed		3	2	House	No	No		WinterYouth	05-Aug-13	154.85163		76.56966065	4.314961404	80.88462206	73.23020899	0.736798997
P00116_130806	116	1439	17	F	Yes	Secondary school (High school)	No, I'm unemployed		3	2	House	No	No		WinterYouth	06-Aug-13	198.9181361		94.21204211		94.21204211	99.44831347	5.257780522
P00117_130805	117	1439	18	F	Yes	Secondary school (High school)	No, I'm unemployed		3	3	House	No	No		WinterYouth	05-Aug-13	205.1437803		153.9674912	3.290884211	157.2583754	46.88141855	1.003986293
P00117_130806	117	1440	18	F	Yes	Secondary school (High school)	No, I'm unemployed		3	3	House	No	No		WinterYouth	06-Aug-13	207.6192021		109.1452351	8.811147118	117.9563822	85.85633892	3.806480935
P00093_130529	93	1381	17	F	Yes	Secondary school (High school)	No, I'm unemployed		3	3	Shack	No	No		WinterYouth	29-May-13	71.83822394		46.05977632	3.601291948	49.66106826	20.14060665	2.03654903
P00109_130729	109	1440	20	F	Yes	Secondary school (High school)	No, I'm unemployed		2	2	Shack	No	No		WinterYouth	29-Jul-13	130.6842323		60.62091228	2.637408521	63.2583208	65.78678171	1.639129825
P00001_130220	1	1414	39	M	No		Yes	Full-time	3	1	House				Pilot	20-Feb-13	27.33904898	2.727026923	8.815368421	4.785298245	13.60066667	7.839368421	3.171986972
P00001_130221	1	1418	39	M	No		Yes	Full-time	3	1	House				Pilot	21-Feb-13	28.88389661	1.330564327	8.073894737		8.073894737	11.5189084	7.960529145
P00002_120515	2	1356	63	M	No		Yes	Full-time	2	1	House	Yes			Pilot	15-May-13	67.36101579	0.279736842	27.31977018		27.31977018	39.76150877
P00002_120516	2	1338	63	M	No		Yes	Full-time	2	1	House	Yes			Pilot	16-May-13	55.31486316	5.470789474	21.21857895	19.25195789	40.47053684	8.456315789	0.917221053
P00003_120517	3	1392	39	F	No		Yes	Full-time	1	1	House				Pilot	17-May-13	69.55061569	9.969547368	29.66878947	10.06728947	39.73607895	18.57770351	1.267285862
P00004_120613	4	1351	39	F	No		Yes	Full-time	5	2	House				Pilot	13-Jun-13	200.2037308	24.51326211	149.4284897		149.4284897	26.26197895
P00004_120614	4	1309	39	F	No		Yes	Full-time	5	2	House				Pilot	14-Jun-13	188.3605303	23.54710626	127.5069508		127.5069508	34.49455891	2.811914381
P00016_120813	16	1213	25	F	Yes	Tertiary (University / College)	Yes	Full-time	1	1	House	No			Pilot	13-Aug-13	111.5546208	0.226473684	40.78928363		40.78928363	68.54712661	1.991736842
P00028_121126	28	1217	21	F	Yes	Tertiary (University / College)	Yes	Full-time	7	0	House	No	No		Pilot	26-Nov-12	39.09774128		20.35215579		20.35215579	18.7455855
P00028_121127	28	1202	21	F	Yes	Tertiary (University / College)	Yes	Full-time	7	0	House	No	No		Pilot	27-Nov-12	24.00151542	2.457243713	14.20058363		14.20058363		7.343688086
P00029_121210	29	1371	43	F	Yes	Tertiary (University / College)	Yes	Part-time	3	1	House	No	No		Pilot	12-Oct-12	43.80384271	9.504929029	22.86392325		22.86392325		11.43499043
P00029_121211	29	1431	43	F	Yes	Tertiary (University / College)	Yes	Part-time	3	1	House	No	No		Pilot	12-Nov-12	34.69452472	2.836642743	17.11550877		17.11550877	5.326105263	9.416267942
P00030_121210	30	1412	39	F	No		Yes	Full-time	4	1	House	No	No		Pilot	12-Oct-12	20.58302045	0.040161654	18.74376105	1.799097744	20.5428588
P00030_121211	30	1100	39	F	No		Yes	Full-time	4	1	House	No	No		Pilot	12-Nov-12	38.80300785	3.784630429	12.61839371	2.186869079	14.80526279		20.21311463
P00031_121212	31	1380	62	F	No		Yes	Full-time	5	1	House	No	No		Pilot	12-Dec-12	73.4263845	0.115460526	25.20297734		25.20297734	48.10794664
P00032_121212	32	1428	60	F	No		Yes	Full-time	1	1	House	No	No		Pilot	12-Dec-12	24.57705688		13.96442105		13.96442105	2.366128655	8.246507177
P00032_121213	32	1352	60	F	No		Yes	Full-time	1	1	House	No	No		Pilot	13-Dec-12	22.2980382	0.07138114	14.69431579		14.69431579	2.803058971	4.729282297
P00033_130218	33	1424	50	F	No		Yes	Full-time	3	1	House	No	Yes	07-Jan-01	Pilot	18-Feb-13	41.48467544	0.897644737	29.3681886		29.3681886	11.21884211
P00033_130219	33	1361	50	F	No		Yes	Full-time	3	1	House	No	Yes	07-Jan-01	Pilot	19-Feb-13	12.23438352	0.039789474	11.30473684	0.064982456	11.3697193	0.824874752
P00034_121212	34	1309	39	F	No		Yes	Full-time	6	1	House	No	No		Pilot	12-Dec-12	6.732763158	0.111486842	0.719684211		0.719684211	5.901592106
P00034_121213	34	1403	39	F	No		Yes	Full-time	6	1	House	No	No		Pilot	13-Dec-12	56.12307273	0.772145614	12.58621053		12.58621053	9.980601754	32.78411483
P00501_130218	501	1424	22	F	Yes	Tertiary (University / College)	Yes	Full-time	7	1	House	No	No		Pilot	18-Feb-13	24.7964765		0.586736842		0.586736842	7.933122807	16.27661685
P00501_130219	501	1440	22	F	Yes	Tertiary (University / College)	Yes	Full-time	7	1	House	No	No		Pilot	19-Feb-13	71.56747368		19.88505263		19.88505263	51.68242105
P00503_130226	503	1313	51	F	Yes	Tertiary (University / College)	Yes	Full-time	1	1	House	Yes	No		Pilot	26-Feb-13	30.75697012	0.806142857	12.54643538		12.54643538	8.258315789	9.146076094
P00504_130313	504	1224	21	F	Yes	Tertiary (University / College)	Yes	Full-time	1	0	House	No	No		Pilot	13-Mar-13	9.886591479		0.026947368		0.026947368	4.806063158	5.053580952
P01001_120828	1001	1215	57	F	No		Yes	Full-time	1	0	House	No			Pilot	28-Aug-12	27.79244659	12.54083523	10.29744031		10.29744031	3.248882542	1.705288515
P01004_120828	1004	1238	29	F	No		Yes	Full-time	7	5	Shack	No			Pilot	28-Aug-12	130.3603362	8.19356494	77.46154306		77.46154306	20.58588639	24.11934181
P01004_120829	1004	1236	29	F	No		Yes	Full-time	7	5	Shack	No			Pilot	29-Aug-12	107.8717288	15.17455002	56.89256273		56.89256273	33.35506841	2.449547599
P01001_120827	1001	1326	57	F	No		Yes	Full-time	1	0	House	No			Pilot	27-Aug-12	109.8944388	85.49835095	12.41663607		12.41663607	5.582780585	6.396671183
